# Supplementary material for: Enhanced Bandwidth Broadening of Infrared Reflector Based on Polymer Stabilized Cholesteric Liquid Crystals with Poly(N-vinylcarbazole) Used as Alignment Layer
Source: Polymers (Basel). 2021 Jul 8;13(14):2238. doi: 10.3390/polym13142238 (PMC8309408; doi:10.3390/polym13142238)
Supplement: Supplementary file 1 [file polymers-13-02238-s001.zip]

Archive with 1 entries (1 files):
- polymers-1283857-SI.pdf
